# Supplementary material for: Investigating the Impact of hsa_circ_0005255 on Proliferation and Autophagy in Crohn's Disease Intestinal Epithelial Cells Through miR‐23a‐3p‐Mediated NCOA3 Expression
Source: Kaohsiung J Med Sci. 2025 May 7;41(8):e70035. doi: 10.1002/kjm2.70035 (PMC12407262; doi:10.1002/kjm2.70035)
Supplement: Supplementary file 1 — Table S1. Demographic information on patients with Crohn’s disease and colon cancer. [file KJM2-41-e70035-s001.xlsx]

## Sheet: Sheet1
Supplementary Table 1. Demographic information on patients with Crohn's disease and colon cancer
Age	Gender	Weight (kg)	Height (cm)	Disease Stage	Smoking History	Drinking History	Family History of Disease	Disease
30	Female	67	165	Severe	Yes	Yes	No	Crohn's Disease
33	Male	65	163	Mild	No	Yes	No	Crohn's Disease
39	Male	54	171	Severe	No	No	Yes	Crohn's Disease
18	Female	91	155	Mild	No	No	No	Crohn's Disease
21	Male	92	185	Mild	No	Yes	Yes	Crohn's Disease
21	Female	81	150	Severe	Yes	No	Yes	Crohn's Disease
25	Female	51	181	Mild	Yes	No	No	Crohn's Disease
27	Female	51	155	Severe	Yes	No	No	Crohn's Disease
37	Female	89	180	Severe	No	No	No	Crohn's Disease
39	Female	91	150	Severe	No	No	No	Crohn's Disease
36	Male	85	186	Mild	Yes	Yes	No	Crohn's Disease
22	Female	88	184	Mild	No	Yes	No	Crohn's Disease
41	Male	61	179	Mild	Yes	Yes	Yes	Crohn's Disease
24	Female	96	153	Moderate	Yes	No	Yes	Crohn's Disease
42	Female	68	184	Severe	No	Yes	No	Crohn's Disease
42	Female	77	163	Mild	Yes	No	No	Crohn's Disease
30	Female	50	189	Moderate	No	Yes	No	Crohn's Disease
44	Male	64	171	Severe	No	No	No	Crohn's Disease
19	Female	85	159	Severe	No	No	No	Crohn's Disease
24	Male	62	150	Severe	No	Yes	No	Crohn's Disease
25	Male	92	160	Moderate	Yes	Yes	No	Crohn's Disease
41	Female	70	173	Mild	Yes	Yes	No	Crohn's Disease
32	Female	61	152	Mild	Yes	No	No	Crohn's Disease
42	Male	54	184	Mild	No	Yes	No	Crohn's Disease
35	Female	56	185	Mild	No	Yes	Yes	Crohn's Disease
23	Male	54	180	Severe	No	No	No	Crohn's Disease
43	Female	97	153	Severe	Yes	No	Yes	Crohn's Disease
31	Male	53	168	Mild	No	No	Yes	Crohn's Disease
26	Male	62	185	Mild	No	No	No	Crohn's Disease
27	Male	86	170	Mild	No	Yes	No	Crohn's Disease
38	Male	90	167	Moderate	No	No	No	Crohn's Disease
37	Male	64	177	Severe	Yes	Yes	Yes	Crohn's Disease
34	Female	65	164	Mild	Yes	Yes	No	Crohn's Disease
37	Female	70	151	Mild	No	Yes	No	Crohn's Disease
23	Male	85	186	Moderate	No	Yes	No	Crohn's Disease
33	Male	73	160	Mild	Yes	No	No	Crohn's Disease
71	Male	52	182	Stage I	No	Yes	No	Colon Cancer
51	Male	97	177	Stage I	No	No	No	Colon Cancer
62	Male	77	159	Stage IV	Yes	Yes	Yes	Colon Cancer
52	Female	71	178	Stage I	Yes	No	No	Colon Cancer
52	Female	89	167	Stage IV	No	Yes	No	Colon Cancer
74	Female	89	150	Stage I	No	No	No	Colon Cancer
51	Male	61	172	Stage I	No	No	No	Colon Cancer
55	Female	72	166	Stage II	No	Yes	Yes	Colon Cancer
58	Male	80	186	Stage I	Yes	Yes	Yes	Colon Cancer
54	Male	67	180	Stage III	No	Yes	No	Colon Cancer
50	Female	56	174	Stage III	Yes	No	Yes	Colon Cancer
61	Female	57	153	Stage III	No	No	No	Colon Cancer
52	Female	68	158	Stage I	Yes	No	Yes	Colon Cancer
55	Male	78	177	Stage I	Yes	Yes	No	Colon Cancer
71	Female	93	179	Stage III	Yes	Yes	No	Colon Cancer
66	Female	69	173	Stage I	Yes	No	No	Colon Cancer
58	Male	99	182	Stage III	No	Yes	Yes	Colon Cancer
51	Female	91	169	Stage IV	No	Yes	No	Colon Cancer
67	Male	79	158	Stage III	No	No	No	Colon Cancer
66	Female	96	157	Stage IV	No	Yes	No	Colon Cancer
53	Female	71	173	Stage IV	No	Yes	Yes	Colon Cancer
74	Male	59	163	Stage I	Yes	Yes	No	Colon Cancer
58	Male	75	167	Stage II	No	No	Yes	Colon Cancer
